# Supplementary material for: Influence of Technological Factors on the Quality of Chitosan Microcapsules with Boswellia serata L. Essential Oil
Source: Pharmaceutics. 2022 Jun 13;14(6):1259. doi: 10.3390/pharmaceutics14061259 (PMC9227605; doi:10.3390/pharmaceutics14061259)
Supplement: Supplementary file 1 [file pharmaceutics-14-01259-s001.zip]

Archive with 1 entries (1 files):
- pharmaceutics-1724133-supplementary.pdf
